# Supplementary material for: Dose Profile Modulation of Proton Minibeam for Clinical Application
Source: Cancers (Basel). 2022 Jun 11;14(12):2888. doi: 10.3390/cancers14122888 (PMC9221247; doi:10.3390/cancers14122888)
Supplement: Supplementary file 1 [file cancers-14-02888-s001.zip]

Archive with 1 entries (1 files):
- cancers-1674334-supplementary.pdf
